# Supplementary material for: Mutation of the Drosophila melanogaster serotonin transporter dSERT impacts sleep, courtship, and feeding behaviors
Source: PLoS Genet. 2022 Nov 21;18(11):e1010289. doi: 10.1371/journal.pgen.1010289 (PMC9721485; doi:10.1371/journal.pgen.1010289)
Supplement: S1 Data — (ZIP) [file pgen.1010289.s006.zip]

Archive with 31 entries (30 files):
- raw data for dSERT16 manuscript/
- raw data for dSERT16 manuscript/Fig3S_dsert16 male-virgin-mated.pzfx
- __MACOSX/raw data for dSERT16 manuscript/._Fig3S_dsert16 male-virgin-mated.pzfx
- raw data for dSERT16 manuscript/.DS_Store
- __MACOSX/raw data for dSERT16 manuscript/._.DS_Store
- raw data for dSERT16 manuscript/Fig1S_genetic controls.pzfx
- __MACOSX/raw data for dSERT16 manuscript/._Fig1S_genetic controls.pzfx
- raw data for dSERT16 manuscript/Fig6_feeding defect.pzfx
- __MACOSX/raw data for dSERT16 manuscript/._Fig6_feeding defect.pzfx
- raw data for dSERT16 manuscript/Fig1_qRTPCR and Western dsert mutants.pzfx
- __MACOSX/raw data for dSERT16 manuscript/._Fig1_qRTPCR and Western dsert mutants.pzfx
- raw data for dSERT16 manuscript/Fig4_circadian analysis.pzfx
- __MACOSX/raw data for dSERT16 manuscript/._Fig4_circadian analysis.pzfx
- raw data for dSERT16 manuscript/Fig5_Defect in courtship and copulation.pzfx
- __MACOSX/raw data for dSERT16 manuscript/._Fig5_Defect in courtship and copulation.pzfx
- raw data for dSERT16 manuscript/Fig4S_Arousal-wake threshold dSERT16.pzfx
- __MACOSX/raw data for dSERT16 manuscript/._Fig4S_Arousal-wake threshold dSERT16.pzfx
- raw data for dSERT16 manuscript/Fig2_dSERT mutants day and night phenotypes_single multibeam combined.pzfx
- __MACOSX/raw data for dSERT16 manuscript/._Fig2_dSERT mutants day and night phenotypes_single multibeam combined.pzfx
- raw data for dSERT16 manuscript/Fig3_Citalopram Dose Response.pzfx
- __MACOSX/raw data for dSERT16 manuscript/._Fig3_Citalopram Dose Response.pzfx
- raw data for dSERT16 manuscript/Fig5_co-housing.pzfx
- __MACOSX/raw data for dSERT16 manuscript/._Fig5_co-housing.pzfx
- raw data for dSERT16 manuscript/Fig4_DD_PER_period analysis.xlsx
- __MACOSX/raw data for dSERT16 manuscript/._Fig4_DD_PER_period analysis.xlsx
- raw data for dSERT16 manuscript/Fig6_dessication and starvation assays.pzfx
- __MACOSX/raw data for dSERT16 manuscript/._Fig6_dessication and starvation assays.pzfx
- raw data for dSERT16 manuscript/Fig7_New Rescue Figure_Combined.pzfx
- __MACOSX/raw data for dSERT16 manuscript/._Fig7_New Rescue Figure_Combined.pzfx
- raw data for dSERT16 manuscript/Fig2S_not artifact of other behaviors assoc with increased aminergic signaling.pzfx
- __MACOSX/raw data for dSERT16 manuscript/._Fig2S_not artifact of other behaviors assoc with increased aminergic signaling.pzfx
