# Supplementary material for: Mutation of the Drosophila melanogaster serotonin transporter dSERT impacts sleep, courtship, and feeding behaviors
Source: PLoS Genet. 2022 Nov 21;18(11):e1010289. doi: 10.1371/journal.pgen.1010289 (PMC9721485; doi:10.1371/journal.pgen.1010289)
Supplement: S1 Data — (ZIP) [file pgen.1010289.s006.zip › raw data for dSERT16 manuscript/Fig4_DD_PER_period analysis.xlsx]

## Sheet: PER_period_1
CYCLE_P PERIODOGRAM ANALYSIS (21-Nov-2021)
First day: 1:0900 Number of days requested: 5
Fly survival: At least through data range analysed
Not Sufficient Data (nsd) if fewer than: 90.0 h
Filter: On
Light Cycle: DD_2400
Light-on: 0900 Light-off: 2100
Chi-square significance : .05
Periodogram peak position: Maximum Qp bin
Minimum Power : 20
Minimum Width (h) : 2.0
Maximum number of peaks : 0
Period selection : 2400 Period extend : +/- 0800
----------------------------------------------------------------------------------------
Channel, fly name; St, fly status: (A)rrhythmic,
DaysUsed, number of days analysed; (R)rhythmic,
TAU, period of 1st order; (D)ead,
Pwr, peak height above Chi Sq; (*) selected)
Qp/N, rhythm robustness (QP/Qpmax); Width, peak width (h)
C, complexity of peak; NP, number of peaks
Cycle, number of cycles used; Activ, average bin activity
Sem, activity standard error of mean
GENOTYPE: dsert16
Channel DaysUsed St Tau Pwr Qp/N Width C NP Tau2 Tau3 Cycle Activ Sem
111321cM033C01 5:0000 R* 23.5 77.7 0.60 3.0 1 3 0.0 0.0 5 8.2 0.97
111321cM033C02 5:0000 R* 23.5 103.3 0.71 5.5 1 2 0.0 0.0 5 12.4 1.30
111321cM033C03 5:0000 R* 23.5 42.3 0.45 4.0 1 1 0.0 0.0 5 5.7 0.61
111321cM033C04 5:0000 R* 23.5 61.6 0.53 2.5 1 2 0.0 0.0 5 10.1 0.81
111321cM033C05 5:0000 R* 24.0 54.4 0.62 3.5 1 2 0.0 0.0 4 5.7 0.68
111321cM033C06 5:0000 R* 23.5 110.3 0.74 4.0 1 3 0.0 0.0 5 4.2 0.49
111321cM033C07 5:0000 R* 23.5 87.9 0.65 4.5 1 2 0.0 0.0 5 10.2 1.13
111321cM033C08 5:0000 R* 23.5 120.8 0.79 5.5 1 2 0.0 0.0 5 14.3 1.46
111321cM033C09 5:0000 R* 23.5 124.4 0.80 5.5 1 1 0.0 0.0 5 5.8 0.71
111321cM033C10 5:0000 R* 23.5 92.0 0.66 4.0 1 3 0.0 0.0 5 8.8 1.18
111321cM033C11 5:0000 R* 23.5 98.3 0.69 5.0 1 1 0.0 0.0 5 22.1 2.45
111321cM033C12 5:0000 R* 23.5 124.0 0.80 4.5 1 2 0.0 0.0 5 17.0 1.85
111321cM033C13 2:1530 D
111321cM033C14 5:0000 R* 23.5 98.5 0.69 3.5 1 3 0.0 0.0 5 13.8 1.62
111321cM033C15 5:0000 R* 23.5 75.9 0.60 5.0 1 2 0.0 0.0 5 11.1 1.27
111321cM033C16 5:0000 R* 24.0 32.1 0.51 2.5 1 1 0.0 0.0 4 7.9 0.89
111321cM033C17 5:0000 R* 23.5 72.0 0.58 5.0 1 1 0.0 0.0 5 8.5 0.90
111321cM033C18 1:0930 D
111321cM033C19 5:0000 R* 23.5 129.5 0.82 5.5 1 1 0.0 0.0 5 14.2 1.60
111321cM033C20 5:0000 R* 23.5 89.7 0.65 5.0 1 2 0.0 0.0 5 13.5 1.34
111321cM033C21 0:1530 D
111321cM033C22 5:0000 R* 23.5 122.3 0.79 5.0 1 1 0.0 0.0 5 10.8 1.13
111321cM033C23 5:0000 R* 23.5 35.8 0.42 4.5 1 1 0.0 0.0 5 17.7 1.73
111321cM033C24 5:0000 R* 23.5 132.4 0.84 5.5 1 1 0.0 0.0 5 10.0 1.24
111321cM033C25 5:0000 R* 23.5 85.1 0.63 5.0 1 1 0.0 0.0 5 4.8 0.61
111321cM033C26 5:0000 R* 23.5 99.0 0.69 5.0 1 1 0.0 0.0 5 12.8 1.73
111321cM033C27 5:0000 R* 24.5 86.8 0.78 4.0 1 1 0.0 0.0 4 8.7 1.13
111321cM033C28 5:0000 R* 23.5 69.3 0.57 4.5 1 3 0.0 0.0 5 4.2 0.55
111321cM033C29 5:0000 R* 23.5 101.1 0.70 3.5 1 3 0.0 0.0 5 3.4 0.38
111321cM033C30 0:0030 D
111321cM033C31 5:0000 R* 23.5 113.5 0.76 3.5 1 4 0.0 0.0 5 9.2 0.97
111321cM033C32 5:0000 R* 23.5 95.5 0.68 5.5 1 2 0.0 0.0 5 3.0 0.34
Total flies: 32
Alive flies: 28
Rhythmic flies: 28 ( 28/ 28 = 100.0 % )
Selected rhythmic flies: (reference tau = 24.0): 28 ( 28/ 28=100.0 % )
Tau Pwr Qp/N Width C NP Cycle Activ
Mean 23.6 90.5 0.67 4.4 1.0 1.9 4.9 9.9
Sem 0.04 5.27 0.021 0.17 0.00 0.17 0.06 0.88
________________________________________________________________________________________
GENOTYPE: WT1118
Channel DaysUsed St Tau Pwr Qp/N Width C NP Tau2 Tau3 Cycle Activ Sem
111321cM032C01 5:0000 R* 23.5 125.6 0.81 5.5 1 1 0.0 0.0 5 29.1 2.47
111321cM032C02 2:0330 D
111321cM032C03 5:0000 R* 23.5 128.5 0.82 5.5 1 1 0.0 0.0 5 31.9 2.83
111321cM032C04 0:0030 D
111321cM032C05 0:0030 D
111321cM032C06 0:0030 D
111321cM032C07 0:0030 D
111321cM032C08 5:0000 R* 23.5 147.6 0.90 6.0 1 1 0.0 0.0 5 25.6 2.87
111321cM032C09 5:0000 R* 23.5 61.1 0.53 3.5 1 1 0.0 0.0 5 28.6 1.49
111321cM032C10 5:0000 R* 23.5 132.6 0.84 6.0 1 1 0.0 0.0 5 43.8 3.65
111321cM032C11 5:0000 R* 23.5 107.7 0.73 5.5 1 1 0.0 0.0 5 21.4 1.42
111321cM032C12 5:0000 R* 23.5 136.6 0.85 5.0 1 2 0.0 0.0 5 22.7 1.82
111321cM032C13 0:0030 D
111321cM032C14 5:0000 R* 23.5 126.9 0.81 5.5 1 1 0.0 0.0 5 26.1 2.14
111321cM032C15 5:0000 R* 23.5 91.0 0.66 5.5 1 2 0.0 0.0 5 37.4 2.32
111321cM032C16 5:0000 R* 23.5 90.1 0.66 4.0 1 1 0.0 0.0 5 30.4 1.78
111321cM032C17 5:0000 R* 23.5 105.9 0.72 5.5 1 1 0.0 0.0 5 26.7 1.26
111321cM032C18 5:0000 R* 23.5 124.8 0.80 5.0 1 2 0.0 0.0 5 23.5 1.79
111321cM032C19 5:0000 R* 23.5 108.1 0.73 6.5 1 1 0.0 0.0 5 29.9 1.49
111321cM032C20 5:0000 R* 23.5 125.4 0.81 5.0 1 2 0.0 0.0 5 32.9 2.84
111321cM032C21 5:0000 R* 23.5 137.4 0.86 5.5 1 1 0.0 0.0 5 44.0 4.15
111321cM032C22 5:0000 R* 23.5 138.8 0.86 5.0 1 2 0.0 0.0 5 21.3 1.86
111321cM032C23 5:0000 R* 23.5 133.0 0.84 5.0 1 2 0.0 0.0 5 16.8 1.57
111321cM032C24 5:0000 R* 23.5 116.0 0.77 5.0 1 1 0.0 0.0 5 29.1 2.33
111321cM032C25 2:0330 D
111321cM032C26 5:0000 R* 23.5 128.5 0.82 6.0 1 1 0.0 0.0 5 22.4 1.80
111321cM032C27 5:0000 R* 23.5 129.5 0.82 4.5 1 2 0.0 0.0 5 24.7 2.35
111321cM032C28 5:0000 R* 23.5 126.6 0.81 5.0 1 3 0.0 0.0 5 26.5 2.48
111321cM032C29 5:0000 R* 23.5 135.8 0.85 5.5 1 1 0.0 0.0 5 24.0 2.12
111321cM032C30 5:0000 R* 23.5 101.6 0.70 3.5 1 3 0.0 0.0 5 22.5 1.58
111321cM032C31 5:0000 R* 23.5 109.9 0.74 4.5 1 3 0.0 0.0 5 12.9 1.05
111321cM032C32 5:0000 R* 23.5 130.8 0.83 5.0 1 1 0.0 0.0 5 24.6 1.85
Total flies: 32
Alive flies: 25
Rhythmic flies: 25 ( 25/ 25 = 100.0 % )
Selected rhythmic flies: (reference tau = 24.0): 25 ( 25/ 25=100.0 % )
Tau Pwr Qp/N Width C NP Cycle Activ
Mean 23.5 120.0 0.78 5.1 1.0 1.5 5.0 27.2
Sem 0.00 3.86 0.016 0.15 0.00 0.14 0.00 1.43
________________________________________________________________________________________
